# Supplementary material for: RNA3DB: A structurally-dissimilar dataset split for training and benchmarking deep learning models for RNA structure prediction
Source: bioRxiv. 2024 Mar 11:2024.01.30.578025. Preprint. [Version 3] doi: 10.1101/2024.01.30.578025 (PMC10862857; doi:10.1101/2024.01.30.578025)
Supplement: Supplement 1 [file media-1.gz]

Archive with 28 entries (24 files):
- supplemental_material
- supplemental_material/Figure2
- supplemental_material/00README
- supplemental_material/scripts
- supplemental_material/data
- supplemental_material/data/component_families.txt
- supplemental_material/data/split_parse.txt
- supplemental_material/data/edges.txt
- supplemental_material/data/graph_parse.txt
- supplemental_material/data/._split.txt
- supplemental_material/data/split.txt
- supplemental_material/data/._graph.txt
- supplemental_material/data/graph.txt
- supplemental_material/data/components_parse.txt
- supplemental_material/scripts/graph_parse.pl
- supplemental_material/scripts/components_parse.pl
- supplemental_material/scripts/split_parse.pl
- supplemental_material/scripts/find_edges.pl
- supplemental_material/Figure2/._figure_2b_data.txt
- supplemental_material/Figure2/figure_2b_data.txt
- supplemental_material/Figure2/._Figure_2.pdf
- supplemental_material/Figure2/Figure_2.pdf
- supplemental_material/Figure2/._figure_2a_data_parse.txt
- supplemental_material/Figure2/figure_2a_data_parse.txt
- supplemental_material/Figure2/._figure_2a_data_cluster.txt
- supplemental_material/Figure2/figure_2a_data_cluster.txt
- supplemental_material/Figure2/._plot_figure2.ipynb
- supplemental_material/Figure2/plot_figure2.ipynb
