# Supplementary material for: RNA3DB: A structurally-dissimilar dataset split for training and benchmarking deep learning models for RNA structure prediction
Source: bioRxiv. 2024 Mar 11:2024.01.30.578025. Preprint. [Version 3] doi: 10.1101/2024.01.30.578025 (PMC10862857; doi:10.1101/2024.01.30.578025)
Supplement: Supplement 1 [file media-1.gz › supplemental_material/00README]

ER, Jan 26 2024

# files provided by Marcell
#
# (1) to create graphical abstract
#---------------------------------------------
data/graph.txt

scripts/graph_parse.pl data/graph.txt >  data/graph_parse.txt


# (2) to obtain data on Table 1
#---------------------------------------------
data/component_families.txt


# (3) to obtain values for Results section
#
# chains per cluster histogram
#         \varnumchainperclustmax
#         \varnumchainperclustmed
#
# edges per cluster node histogram
#         \varnumedges
#         \varnumedgesclustmed
#         \varnumedgesfamsmed
#
# edges per family node histogram
#         \varnumcompfammed
#         \varnumcompclustmed
#
# 
#---------------------------------------------
datasplit.txt

scripts/split_parse.pl data/split.txt >  data/split_parse.txt

split 11176/11176 1645
nchain per cluster 629
        1 6czr_2a
Median 822/1645 at 2

# edges per cluster node histogram
#         \varnumedges
#         \varnumedgesclustmed
#         \varnumedgesfamsmed
#
# edges per family node histogram
#         \varnumcompfammed
#         \varnumcompclustmed
#
# 
#---------------------------------------------
scripts/find_edges.pl data/split.txt data/graph.txt > data/edges.txt

EDGES per cluster, n_clust 1645
edges per cluster 43
        1 6ydp_AA
edges per cluster 34
        2 4v5z_BF
edges per cluster 30
        3 8dfv_E
edges per cluster 28
        4 8dvs_B
        5 7w0e_D

e
# edges per family node histogram
#         \varnumcluspercomp
#         \varnumfamspercomp
#
# 
#---------------------------------------------
scripts/components_parse.pl data/component_families.txt > data/components_parse.txt
