# Supplementary material for: RNA3DB: A structurally-dissimilar dataset split for training and benchmarking deep learning models for RNA structure prediction
Source: bioRxiv. 2024 Mar 11:2024.01.30.578025. Preprint. [Version 3] doi: 10.1101/2024.01.30.578025 (PMC10862857; doi:10.1101/2024.01.30.578025)
Supplement: Supplement 1 [file media-1.gz › supplemental_material/Figure2/figure_2b_data.txt]

e_value	num_chains	num_fams
0.000	1439	7
0.001	543	216
0.002	538	226
0.003	533	229
0.004	525	239
0.005	519	245
0.006	518	250
0.007	517	253
0.008	515	257
0.009	514	259
0.010	512	266
0.011	511	268
0.012	511	269
0.013	511	271
0.014	510	272
0.015	510	275
0.016	510	279
0.017	509	282
0.018	509	283
0.019	509	284
0.020	507	287
0.021	507	287
0.022	507	288
0.023	507	289
0.024	506	291
0.025	506	291
0.026	503	295
0.027	502	296
0.028	501	296
0.029	500	297
0.030	500	297
0.031	497	298
0.032	497	299
0.033	497	300
0.034	496	300
0.035	495	302
0.036	494	303
0.037	494	304
0.038	494	305
0.039	494	307
0.040	493	308
0.041	493	308
0.042	493	308
0.043	493	309
0.044	493	311
0.045	493	312
0.046	493	315
0.047	493	315
0.048	493	317
0.049	493	319
0.050	492	319
0.051	492	319
0.052	491	320
0.053	489	322
0.054	489	322
0.055	489	322
0.056	489	322
0.057	489	323
0.058	489	325
0.059	489	328
0.060	489	331
0.061	488	332
0.062	487	335
0.063	487	339
0.064	486	339
0.065	486	340
0.066	486	342
0.067	486	342
0.068	485	344
0.069	485	346
0.070	485	348
0.071	485	348
0.072	485	348
0.073	485	348
0.074	484	350
0.075	484	351
0.076	484	351
0.077	484	352
0.078	483	354
0.079	483	354
0.080	483	355
0.081	481	357
0.082	481	357
0.083	480	360
0.084	479	363
0.085	478	368
0.086	478	370
0.087	478	371
0.088	478	371
0.089	478	372
0.090	478	372
0.091	478	374
0.092	478	374
0.093	478	374
0.094	477	374
0.095	476	376
0.096	476	378
0.097	476	378
0.098	476	379
0.099	476	379
0.100	476	381
0.101	476	381
0.102	476	381
0.103	476	381
0.104	476	381
0.105	476	381
0.106	476	381
0.107	476	381
0.108	476	381
0.109	476	381
0.110	471	390
0.111	471	390
0.112	471	390
0.113	471	390
0.114	471	390
0.115	471	390
0.116	471	390
0.117	471	390
0.118	471	390
0.119	471	390
0.120	467	401
0.121	467	401
0.122	467	401
0.123	467	401
0.124	467	401
0.125	467	401
0.126	467	401
0.127	467	401
0.128	467	401
0.129	467	401
0.130	465	405
0.131	465	405
0.132	465	405
0.133	465	405
0.134	465	405
0.135	465	405
0.136	465	405
0.137	465	405
0.138	465	405
0.139	465	405
0.140	463	414
0.141	463	414
0.142	463	414
0.143	463	414
0.144	463	414
0.145	463	414
0.146	463	414
0.147	463	414
0.148	463	414
0.149	463	414
0.150	459	419
0.151	459	419
0.152	459	419
0.153	459	419
0.154	459	419
0.155	459	419
0.156	459	419
0.157	459	419
0.158	459	419
0.159	459	419
0.160	458	427
0.161	458	427
0.162	458	427
0.163	458	427
0.164	458	427
0.165	458	427
0.166	458	427
0.167	458	427
0.168	458	427
0.169	458	427
0.170	456	430
0.171	456	430
0.172	456	430
0.173	456	430
0.174	456	430
0.175	456	430
0.176	456	430
0.177	456	430
0.178	456	430
0.179	456	430
0.180	456	433
0.181	456	433
0.182	456	433
0.183	456	433
0.184	456	433
0.185	456	433
0.186	456	433
0.187	456	433
0.188	456	433
0.189	456	433
0.190	454	439
0.191	454	439
0.192	454	439
0.193	454	439
0.194	454	439
0.195	454	439
0.196	454	439
0.197	454	439
0.198	454	439
0.199	454	439
0.200	452	444
0.201	452	444
0.202	452	444
0.203	452	444
0.204	452	444
0.205	452	444
0.206	452	444
0.207	452	444
0.208	452	444
0.209	452	444
0.210	448	451
0.211	448	451
0.212	448	451
0.213	448	451
0.214	448	451
0.215	448	451
0.216	448	451
0.217	448	451
0.218	448	451
0.219	448	451
0.220	447	456
0.221	447	456
0.222	447	456
0.223	447	456
0.224	447	456
0.225	447	456
0.226	447	456
0.227	447	456
0.228	447	456
0.229	447	456
0.230	447	458
0.231	447	458
0.232	447	458
0.233	447	458
0.234	447	458
0.235	447	458
0.236	447	458
0.237	447	458
0.238	447	458
0.239	447	458
0.240	446	462
0.241	446	462
0.242	446	462
0.243	446	462
0.244	446	462
0.245	446	462
0.246	446	462
0.247	446	462
0.248	446	462
0.249	446	462
0.250	445	466
0.251	445	466
0.252	445	466
0.253	445	466
0.254	445	466
0.255	445	466
0.256	445	466
0.257	445	466
0.258	445	466
0.259	445	466
0.260	444	469
0.261	444	469
0.262	444	469
0.263	444	469
0.264	444	469
0.265	444	469
0.266	444	469
0.267	444	469
0.268	444	469
0.269	444	469
0.270	444	480
0.271	444	480
0.272	444	480
0.273	444	480
0.274	444	480
0.275	444	480
0.276	444	480
0.277	444	480
0.278	444	480
0.279	444	480
0.280	441	487
0.281	441	487
0.282	441	487
0.283	441	487
0.284	441	487
0.285	441	487
0.286	441	487
0.287	441	487
0.288	441	487
0.289	441	487
0.290	440	494
0.291	440	494
0.292	440	494
0.293	440	494
0.294	440	494
0.295	440	494
0.296	440	494
0.297	440	494
0.298	440	494
0.299	440	494
0.300	435	497
0.301	435	497
0.302	435	497
0.303	435	497
0.304	435	497
0.305	435	497
0.306	435	497
0.307	435	497
0.308	435	497
0.309	435	497
0.310	434	501
0.311	434	501
0.312	434	501
0.313	434	501
0.314	434	501
0.315	434	501
0.316	434	501
0.317	434	501
0.318	434	501
0.319	434	501
0.320	433	507
0.321	433	507
0.322	433	507
0.323	433	507
0.324	433	507
0.325	433	507
0.326	433	507
0.327	433	507
0.328	433	507
0.329	433	507
0.330	433	511
0.331	433	511
0.332	433	511
0.333	433	511
0.334	433	511
0.335	433	511
0.336	433	511
0.337	433	511
0.338	433	511
0.339	433	511
0.340	432	518
0.341	432	518
0.342	432	518
0.343	432	518
0.344	432	518
0.345	432	518
0.346	432	518
0.347	432	518
0.348	432	518
0.349	432	518
0.350	432	523
0.351	432	523
0.352	432	523
0.353	432	523
0.354	432	523
0.355	432	523
0.356	432	523
0.357	432	523
0.358	432	523
0.359	432	523
0.360	429	530
0.361	429	530
0.362	429	530
0.363	429	530
0.364	429	530
0.365	429	530
0.366	429	530
0.367	429	530
0.368	429	530
0.369	429	530
0.370	428	536
0.371	428	536
0.372	428	536
0.373	428	536
0.374	428	536
0.375	428	536
0.376	428	536
0.377	428	536
0.378	428	536
0.379	428	536
0.380	427	538
0.381	427	538
0.382	427	538
0.383	427	538
0.384	427	538
0.385	427	538
0.386	427	538
0.387	427	538
0.388	427	538
0.389	427	538
0.390	426	543
0.391	426	543
0.392	426	543
0.393	426	543
0.394	426	543
0.395	426	543
0.396	426	543
0.397	426	543
0.398	426	543
0.399	426	543
0.400	426	546
0.401	426	546
0.402	426	546
0.403	426	546
0.404	426	546
0.405	426	546
0.406	426	546
0.407	426	546
0.408	426	546
0.409	426	546
0.410	425	550
0.411	425	550
0.412	425	550
0.413	425	550
0.414	425	550
0.415	425	550
0.416	425	550
0.417	425	550
0.418	425	550
0.419	425	550
0.420	422	557
0.421	422	557
0.422	422	557
0.423	422	557
0.424	422	557
0.425	422	557
0.426	422	557
0.427	422	557
0.428	422	557
0.429	422	557
0.430	422	559
0.431	422	559
0.432	422	559
0.433	422	559
0.434	422	559
0.435	422	559
0.436	422	559
0.437	422	559
0.438	422	559
0.439	422	559
0.440	421	560
0.441	421	560
0.442	421	560
0.443	421	560
0.444	421	560
0.445	421	560
0.446	421	560
0.447	421	560
0.448	421	560
0.449	421	560
0.450	420	563
0.451	420	563
0.452	420	563
0.453	420	563
0.454	420	563
0.455	420	563
0.456	420	563
0.457	420	563
0.458	420	563
0.459	420	563
0.460	417	565
0.461	417	565
0.462	417	565
0.463	417	565
0.464	417	565
0.465	417	565
0.466	417	565
0.467	417	565
0.468	417	565
0.469	417	565
0.470	417	568
0.471	417	568
0.472	417	568
0.473	417	568
0.474	417	568
0.475	417	568
0.476	417	568
0.477	417	568
0.478	417	568
0.479	417	568
0.480	416	571
0.481	416	571
0.482	416	571
0.483	416	571
0.484	416	571
0.485	416	571
0.486	416	571
0.487	416	571
0.488	416	571
0.489	416	571
0.490	415	572
0.491	415	572
0.492	415	572
0.493	415	572
0.494	415	572
0.495	415	572
0.496	415	572
0.497	415	572
0.498	415	572
0.499	415	572
0.500	414	576
0.501	414	576
0.502	414	576
0.503	414	576
0.504	414	576
0.505	414	576
0.506	414	576
0.507	414	576
0.508	414	576
0.509	414	576
0.510	413	580
0.511	413	580
0.512	413	580
0.513	413	580
0.514	413	580
0.515	413	580
0.516	413	580
0.517	413	580
0.518	413	580
0.519	413	580
0.520	413	582
0.521	413	582
0.522	413	582
0.523	413	582
0.524	413	582
0.525	413	582
0.526	413	582
0.527	413	582
0.528	413	582
0.529	413	582
0.530	412	585
0.531	412	585
0.532	412	585
0.533	412	585
0.534	412	585
0.535	412	585
0.536	412	585
0.537	412	585
0.538	412	585
0.539	412	585
0.540	412	587
0.541	412	587
0.542	412	587
0.543	412	587
0.544	412	587
0.545	412	587
0.546	412	587
0.547	412	587
0.548	412	587
0.549	412	587
0.550	412	588
0.551	412	588
0.552	412	588
0.553	412	588
0.554	412	588
0.555	412	588
0.556	412	588
0.557	412	588
0.558	412	588
0.559	412	588
0.560	411	590
0.561	411	590
0.562	411	590
0.563	411	590
0.564	411	590
0.565	411	590
0.566	411	590
0.567	411	590
0.568	411	590
0.569	411	590
0.570	411	595
0.571	411	595
0.572	411	595
0.573	411	595
0.574	411	595
0.575	411	595
0.576	411	595
0.577	411	595
0.578	411	595
0.579	411	595
0.580	411	599
0.581	411	599
0.582	411	599
0.583	411	599
0.584	411	599
0.585	411	599
0.586	411	599
0.587	411	599
0.588	411	599
0.589	411	599
0.590	411	601
0.591	411	601
0.592	411	601
0.593	411	601
0.594	411	601
0.595	411	601
0.596	411	601
0.597	411	601
0.598	411	601
0.599	411	601
0.600	409	602
0.601	409	602
0.602	409	602
0.603	409	602
0.604	409	602
0.605	409	602
0.606	409	602
0.607	409	602
0.608	409	602
0.609	409	602
0.610	405	607
0.611	405	607
0.612	405	607
0.613	405	607
0.614	405	607
0.615	405	607
0.616	405	607
0.617	405	607
0.618	405	607
0.619	405	607
0.620	405	610
0.621	405	610
0.622	405	610
0.623	405	610
0.624	405	610
0.625	405	610
0.626	405	610
0.627	405	610
0.628	405	610
0.629	405	610
0.630	405	614
0.631	405	614
0.632	405	614
0.633	405	614
0.634	405	614
0.635	405	614
0.636	405	614
0.637	405	614
0.638	405	614
0.639	405	614
0.640	404	616
0.641	404	616
0.642	404	616
0.643	404	616
0.644	404	616
0.645	404	616
0.646	404	616
0.647	404	616
0.648	404	616
0.649	404	616
0.650	402	621
0.651	402	621
0.652	402	621
0.653	402	621
0.654	402	621
0.655	402	621
0.656	402	621
0.657	402	621
0.658	402	621
0.659	402	621
0.660	402	621
0.661	402	621
0.662	402	621
0.663	402	621
0.664	402	621
0.665	402	621
0.666	402	621
0.667	402	621
0.668	402	621
0.669	402	621
0.670	402	626
0.671	402	626
0.672	402	626
0.673	402	626
0.674	402	626
0.675	402	626
0.676	402	626
0.677	402	626
0.678	402	626
0.679	402	626
0.680	402	629
0.681	402	629
0.682	402	629
0.683	402	629
0.684	402	629
0.685	402	629
0.686	402	629
0.687	402	629
0.688	402	629
0.689	402	629
0.690	402	630
0.691	402	630
0.692	402	630
0.693	402	630
0.694	402	630
0.695	402	630
0.696	402	630
0.697	402	630
0.698	402	630
0.699	402	630
0.700	401	633
0.701	401	633
0.702	401	633
0.703	401	633
0.704	401	633
0.705	401	633
0.706	401	633
0.707	401	633
0.708	401	633
0.709	401	633
0.710	401	638
0.711	401	638
0.712	401	638
0.713	401	638
0.714	401	638
0.715	401	638
0.716	401	638
0.717	401	638
0.718	401	638
0.719	401	638
0.720	401	638
0.721	401	638
0.722	401	638
0.723	401	638
0.724	401	638
0.725	401	638
0.726	401	638
0.727	401	638
0.728	401	638
0.729	401	638
0.730	399	642
0.731	399	642
0.732	399	642
0.733	399	642
0.734	399	642
0.735	399	642
0.736	399	642
0.737	399	642
0.738	399	642
0.739	399	642
0.740	398	644
0.741	398	644
0.742	398	644
0.743	398	644
0.744	398	644
0.745	398	644
0.746	398	644
0.747	398	644
0.748	398	644
0.749	398	644
0.750	397	646
0.751	397	646
0.752	397	646
0.753	397	646
0.754	397	646
0.755	397	646
0.756	397	646
0.757	397	646
0.758	397	646
0.759	397	646
0.760	396	650
0.761	396	650
0.762	396	650
0.763	396	650
0.764	396	650
0.765	396	650
0.766	396	650
0.767	396	650
0.768	396	650
0.769	396	650
0.770	396	652
0.771	396	652
0.772	396	652
0.773	396	652
0.774	396	652
0.775	396	652
0.776	396	652
0.777	396	652
0.778	396	652
0.779	396	652
0.780	396	654
0.781	396	654
0.782	396	654
0.783	396	654
0.784	396	654
0.785	396	654
0.786	396	654
0.787	396	654
0.788	396	654
0.789	396	654
0.790	396	657
0.791	396	657
0.792	396	657
0.793	396	657
0.794	396	657
0.795	396	657
0.796	396	657
0.797	396	657
0.798	396	657
0.799	396	657
0.800	395	659
0.801	395	659
0.802	395	659
0.803	395	659
0.804	395	659
0.805	395	659
0.806	395	659
0.807	395	659
0.808	395	659
0.809	395	659
0.810	394	664
0.811	394	664
0.812	394	664
0.813	394	664
0.814	394	664
0.815	394	664
0.816	394	664
0.817	394	664
0.818	394	664
0.819	394	664
0.820	394	664
0.821	394	664
0.822	394	664
0.823	394	664
0.824	394	664
0.825	394	664
0.826	394	664
0.827	394	664
0.828	394	664
0.829	394	664
0.830	393	666
0.831	393	666
0.832	393	666
0.833	393	666
0.834	393	666
0.835	393	666
0.836	393	666
0.837	393	666
0.838	393	666
0.839	393	666
0.840	393	669
0.841	393	669
0.842	393	669
0.843	393	669
0.844	393	669
0.845	393	669
0.846	393	669
0.847	393	669
0.848	393	669
0.849	393	669
0.850	393	670
0.851	393	670
0.852	393	670
0.853	393	670
0.854	393	670
0.855	393	670
0.856	393	670
0.857	393	670
0.858	393	670
0.859	393	670
0.860	393	674
0.861	393	674
0.862	393	674
0.863	393	674
0.864	393	674
0.865	393	674
0.866	393	674
0.867	393	674
0.868	393	674
0.869	393	674
0.870	390	682
0.871	390	682
0.872	390	682
0.873	390	682
0.874	390	682
0.875	390	682
0.876	390	682
0.877	390	682
0.878	390	682
0.879	390	682
0.880	389	684
0.881	389	684
0.882	389	684
0.883	389	684
0.884	389	684
0.885	389	684
0.886	389	684
0.887	389	684
0.888	389	684
0.889	389	684
0.890	389	685
0.891	389	685
0.892	389	685
0.893	389	685
0.894	389	685
0.895	389	685
0.896	389	685
0.897	389	685
0.898	389	685
0.899	389	685
0.900	389	687
0.901	389	687
0.902	389	687
0.903	389	687
0.904	389	687
0.905	389	687
0.906	389	687
0.907	389	687
0.908	389	687
0.909	389	687
0.910	388	692
0.911	388	692
0.912	388	692
0.913	388	692
0.914	388	692
0.915	388	692
0.916	388	692
0.917	388	692
0.918	388	692
0.919	388	692
0.920	385	693
0.921	385	693
0.922	385	693
0.923	385	693
0.924	385	693
0.925	385	693
0.926	385	693
0.927	385	693
0.928	385	693
0.929	385	693
0.930	385	694
0.931	385	694
0.932	385	694
0.933	385	694
0.934	385	694
0.935	385	694
0.936	385	694
0.937	385	694
0.938	385	694
0.939	385	694
0.940	385	695
0.941	385	695
0.942	385	695
0.943	385	695
0.944	385	695
0.945	385	695
0.946	385	695
0.947	385	695
0.948	385	695
0.949	385	695
0.950	384	697
0.951	384	697
0.952	384	697
0.953	384	697
0.954	384	697
0.955	384	697
0.956	384	697
0.957	384	697
0.958	384	697
0.959	384	697
0.960	383	699
0.961	383	699
0.962	383	699
0.963	383	699
0.964	383	699
0.965	383	699
0.966	383	699
0.967	383	699
0.968	383	699
0.969	383	699
0.970	382	702
0.971	382	702
0.972	382	702
0.973	382	702
0.974	382	702
0.975	382	702
0.976	382	702
0.977	382	702
0.978	382	702
0.979	382	702
0.980	382	703
0.981	382	703
0.982	382	703
0.983	382	703
0.984	382	703
0.985	382	703
0.986	382	703
0.987	382	703
0.988	382	703
0.989	382	703
0.990	382	705
0.991	382	705
0.992	382	705
0.993	382	705
0.994	382	705
0.995	382	705
0.996	382	705
0.997	382	705
0.998	382	705
0.999	382	705
1.000	376	721
1.001	376	721
1.002	376	721
1.003	376	721
1.004	376	721
1.005	376	721
1.006	376	721
1.007	376	721
1.008	376	721
1.009	376	721
1.010	376	721
1.011	376	721
1.012	376	721
1.013	376	721
1.014	376	721
1.015	376	721
1.016	376	721
1.017	376	721
1.018	376	721
1.019	376	721
1.020	376	721
1.021	376	721
1.022	376	721
1.023	376	721
1.024	376	721
1.025	376	721
1.026	376	721
1.027	376	721
1.028	376	721
1.029	376	721
1.030	376	721
1.031	376	721
1.032	376	721
1.033	376	721
1.034	376	721
1.035	376	721
1.036	376	721
1.037	376	721
1.038	376	721
1.039	376	721
1.040	376	721
1.041	376	721
1.042	376	721
1.043	376	721
1.044	376	721
1.045	376	721
1.046	376	721
1.047	376	721
1.048	376	721
1.049	376	721
1.050	376	721
1.051	376	721
1.052	376	721
1.053	376	721
1.054	376	721
1.055	376	721
1.056	376	721
1.057	376	721
1.058	376	721
1.059	376	721
1.060	376	721
1.061	376	721
1.062	376	721
1.063	376	721
1.064	376	721
1.065	376	721
1.066	376	721
1.067	376	721
1.068	376	721
1.069	376	721
1.070	376	721
1.071	376	721
1.072	376	721
1.073	376	721
1.074	376	721
1.075	376	721
1.076	376	721
1.077	376	721
1.078	376	721
1.079	376	721
1.080	376	721
1.081	376	721
1.082	376	721
1.083	376	721
1.084	376	721
1.085	376	721
1.086	376	721
1.087	376	721
1.088	376	721
1.089	376	721
1.090	376	721
1.091	376	721
1.092	376	721
1.093	376	721
1.094	376	721
1.095	376	721
1.096	376	721
1.097	376	721
1.098	376	721
1.099	376	721
1.100	358	747
1.101	358	747
1.102	358	747
1.103	358	747
1.104	358	747
1.105	358	747
1.106	358	747
1.107	358	747
1.108	358	747
1.109	358	747
1.110	358	747
1.111	358	747
1.112	358	747
1.113	358	747
1.114	358	747
1.115	358	747
1.116	358	747
1.117	358	747
1.118	358	747
1.119	358	747
1.120	358	747
1.121	358	747
1.122	358	747
1.123	358	747
1.124	358	747
1.125	358	747
1.126	358	747
1.127	358	747
1.128	358	747
1.129	358	747
1.130	358	747
1.131	358	747
1.132	358	747
1.133	358	747
1.134	358	747
1.135	358	747
1.136	358	747
1.137	358	747
1.138	358	747
1.139	358	747
1.140	358	747
1.141	358	747
1.142	358	747
1.143	358	747
1.144	358	747
1.145	358	747
1.146	358	747
1.147	358	747
1.148	358	747
1.149	358	747
1.150	358	747
1.151	358	747
1.152	358	747
1.153	358	747
1.154	358	747
1.155	358	747
1.156	358	747
1.157	358	747
1.158	358	747
1.159	358	747
1.160	358	747
1.161	358	747
1.162	358	747
1.163	358	747
1.164	358	747
1.165	358	747
1.166	358	747
1.167	358	747
1.168	358	747
1.169	358	747
1.170	358	747
1.171	358	747
1.172	358	747
1.173	358	747
1.174	358	747
1.175	358	747
1.176	358	747
1.177	358	747
1.178	358	747
1.179	358	747
1.180	358	747
1.181	358	747
1.182	358	747
1.183	358	747
1.184	358	747
1.185	358	747
1.186	358	747
1.187	358	747
1.188	358	747
1.189	358	747
1.190	358	747
1.191	358	747
1.192	358	747
1.193	358	747
1.194	358	747
1.195	358	747
1.196	358	747
1.197	358	747
1.198	358	747
1.199	358	747
1.200	350	770
1.201	350	770
1.202	350	770
1.203	350	770
1.204	350	770
1.205	350	770
1.206	350	770
1.207	350	770
1.208	350	770
1.209	350	770
1.210	350	770
1.211	350	770
1.212	350	770
1.213	350	770
1.214	350	770
1.215	350	770
1.216	350	770
1.217	350	770
1.218	350	770
1.219	350	770
1.220	350	770
1.221	350	770
1.222	350	770
1.223	350	770
1.224	350	770
1.225	350	770
1.226	350	770
1.227	350	770
1.228	350	770
1.229	350	770
1.230	350	770
1.231	350	770
1.232	350	770
1.233	350	770
1.234	350	770
1.235	350	770
1.236	350	770
1.237	350	770
1.238	350	770
1.239	350	770
1.240	350	770
1.241	350	770
1.242	350	770
1.243	350	770
1.244	350	770
1.245	350	770
1.246	350	770
1.247	350	770
1.248	350	770
1.249	350	770
1.250	350	770
1.251	350	770
1.252	350	770
1.253	350	770
1.254	350	770
1.255	350	770
1.256	350	770
1.257	350	770
1.258	350	770
1.259	350	770
1.260	350	770
1.261	350	770
1.262	350	770
1.263	350	770
1.264	350	770
1.265	350	770
1.266	350	770
1.267	350	770
1.268	350	770
1.269	350	770
1.270	350	770
1.271	350	770
1.272	350	770
1.273	350	770
1.274	350	770
1.275	350	770
1.276	350	770
1.277	350	770
1.278	350	770
1.279	350	770
1.280	350	770
1.281	350	770
1.282	350	770
1.283	350	770
1.284	350	770
1.285	350	770
1.286	350	770
1.287	350	770
1.288	350	770
1.289	350	770
1.290	350	770
1.291	350	770
1.292	350	770
1.293	350	770
1.294	350	770
1.295	350	770
1.296	350	770
1.297	350	770
1.298	350	770
1.299	350	770
1.300	342	797
1.301	342	797
1.302	342	797
1.303	342	797
1.304	342	797
1.305	342	797
1.306	342	797
1.307	342	797
1.308	342	797
1.309	342	797
1.310	342	797
1.311	342	797
1.312	342	797
1.313	342	797
1.314	342	797
1.315	342	797
1.316	342	797
1.317	342	797
1.318	342	797
1.319	342	797
1.320	342	797
1.321	342	797
1.322	342	797
1.323	342	797
1.324	342	797
1.325	342	797
1.326	342	797
1.327	342	797
1.328	342	797
1.329	342	797
1.330	342	797
1.331	342	797
1.332	342	797
1.333	342	797
1.334	342	797
1.335	342	797
1.336	342	797
1.337	342	797
1.338	342	797
1.339	342	797
1.340	342	797
1.341	342	797
1.342	342	797
1.343	342	797
1.344	342	797
1.345	342	797
1.346	342	797
1.347	342	797
1.348	342	797
1.349	342	797
1.350	342	797
1.351	342	797
1.352	342	797
1.353	342	797
1.354	342	797
1.355	342	797
1.356	342	797
1.357	342	797
1.358	342	797
1.359	342	797
1.360	342	797
1.361	342	797
1.362	342	797
1.363	342	797
1.364	342	797
1.365	342	797
1.366	342	797
1.367	342	797
1.368	342	797
1.369	342	797
1.370	342	797
1.371	342	797
1.372	342	797
1.373	342	797
1.374	342	797
1.375	342	797
1.376	342	797
1.377	342	797
1.378	342	797
1.379	342	797
1.380	342	797
1.381	342	797
1.382	342	797
1.383	342	797
1.384	342	797
1.385	342	797
1.386	342	797
1.387	342	797
1.388	342	797
1.389	342	797
1.390	342	797
1.391	342	797
1.392	342	797
1.393	342	797
1.394	342	797
1.395	342	797
1.396	342	797
1.397	342	797
1.398	342	797
1.399	342	797
1.400	340	811
1.401	340	811
1.402	340	811
1.403	340	811
1.404	340	811
1.405	340	811
1.406	340	811
1.407	340	811
1.408	340	811
1.409	340	811
1.410	340	811
1.411	340	811
1.412	340	811
1.413	340	811
1.414	340	811
1.415	340	811
1.416	340	811
1.417	340	811
1.418	340	811
1.419	340	811
1.420	340	811
1.421	340	811
1.422	340	811
1.423	340	811
1.424	340	811
1.425	340	811
1.426	340	811
1.427	340	811
1.428	340	811
1.429	340	811
1.430	340	811
1.431	340	811
1.432	340	811
1.433	340	811
1.434	340	811
1.435	340	811
1.436	340	811
1.437	340	811
1.438	340	811
1.439	340	811
1.440	340	811
1.441	340	811
1.442	340	811
1.443	340	811
1.444	340	811
1.445	340	811
1.446	340	811
1.447	340	811
1.448	340	811
1.449	340	811
1.450	340	811
1.451	340	811
1.452	340	811
1.453	340	811
1.454	340	811
1.455	340	811
1.456	340	811
1.457	340	811
1.458	340	811
1.459	340	811
1.460	340	811
1.461	340	811
1.462	340	811
1.463	340	811
1.464	340	811
1.465	340	811
1.466	340	811
1.467	340	811
1.468	340	811
1.469	340	811
1.470	340	811
1.471	340	811
1.472	340	811
1.473	340	811
1.474	340	811
1.475	340	811
1.476	340	811
1.477	340	811
1.478	340	811
1.479	340	811
1.480	340	811
1.481	340	811
1.482	340	811
1.483	340	811
1.484	340	811
1.485	340	811
1.486	340	811
1.487	340	811
1.488	340	811
1.489	340	811
1.490	340	811
1.491	340	811
1.492	340	811
1.493	340	811
1.494	340	811
1.495	340	811
1.496	340	811
1.497	340	811
1.498	340	811
1.499	340	811
1.500	331	829
1.501	331	829
1.502	331	829
1.503	331	829
1.504	331	829
1.505	331	829
1.506	331	829
1.507	331	829
1.508	331	829
1.509	331	829
1.510	331	829
1.511	331	829
1.512	331	829
1.513	331	829
1.514	331	829
1.515	331	829
1.516	331	829
1.517	331	829
1.518	331	829
1.519	331	829
1.520	331	829
1.521	331	829
1.522	331	829
1.523	331	829
1.524	331	829
1.525	331	829
1.526	331	829
1.527	331	829
1.528	331	829
1.529	331	829
1.530	331	829
1.531	331	829
1.532	331	829
1.533	331	829
1.534	331	829
1.535	331	829
1.536	331	829
1.537	331	829
1.538	331	829
1.539	331	829
1.540	331	829
1.541	331	829
1.542	331	829
1.543	331	829
1.544	331	829
1.545	331	829
1.546	331	829
1.547	331	829
1.548	331	829
1.549	331	829
1.550	331	829
1.551	331	829
1.552	331	829
1.553	331	829
1.554	331	829
1.555	331	829
1.556	331	829
1.557	331	829
1.558	331	829
1.559	331	829
1.560	331	829
1.561	331	829
1.562	331	829
1.563	331	829
1.564	331	829
1.565	331	829
1.566	331	829
1.567	331	829
1.568	331	829
1.569	331	829
1.570	331	829
1.571	331	829
1.572	331	829
1.573	331	829
1.574	331	829
1.575	331	829
1.576	331	829
1.577	331	829
1.578	331	829
1.579	331	829
1.580	331	829
1.581	331	829
1.582	331	829
1.583	331	829
1.584	331	829
1.585	331	829
1.586	331	829
1.587	331	829
1.588	331	829
1.589	331	829
1.590	331	829
1.591	331	829
1.592	331	829
1.593	331	829
1.594	331	829
1.595	331	829
1.596	331	829
1.597	331	829
1.598	331	829
1.599	331	829
1.600	327	853
1.601	327	853
1.602	327	853
1.603	327	853
1.604	327	853
1.605	327	853
1.606	327	853
1.607	327	853
1.608	327	853
1.609	327	853
1.610	327	853
1.611	327	853
1.612	327	853
1.613	327	853
1.614	327	853
1.615	327	853
1.616	327	853
1.617	327	853
1.618	327	853
1.619	327	853
1.620	327	853
1.621	327	853
1.622	327	853
1.623	327	853
1.624	327	853
1.625	327	853
1.626	327	853
1.627	327	853
1.628	327	853
1.629	327	853
1.630	327	853
1.631	327	853
1.632	327	853
1.633	327	853
1.634	327	853
1.635	327	853
1.636	327	853
1.637	327	853
1.638	327	853
1.639	327	853
1.640	327	853
1.641	327	853
1.642	327	853
1.643	327	853
1.644	327	853
1.645	327	853
1.646	327	853
1.647	327	853
1.648	327	853
1.649	327	853
1.650	327	853
1.651	327	853
1.652	327	853
1.653	327	853
1.654	327	853
1.655	327	853
1.656	327	853
1.657	327	853
1.658	327	853
1.659	327	853
1.660	327	853
1.661	327	853
1.662	327	853
1.663	327	853
1.664	327	853
1.665	327	853
1.666	327	853
1.667	327	853
1.668	327	853
1.669	327	853
1.670	327	853
1.671	327	853
1.672	327	853
1.673	327	853
1.674	327	853
1.675	327	853
1.676	327	853
1.677	327	853
1.678	327	853
1.679	327	853
1.680	327	853
1.681	327	853
1.682	327	853
1.683	327	853
1.684	327	853
1.685	327	853
1.686	327	853
1.687	327	853
1.688	327	853
1.689	327	853
1.690	327	853
1.691	327	853
1.692	327	853
1.693	327	853
1.694	327	853
1.695	327	853
1.696	327	853
1.697	327	853
1.698	327	853
1.699	327	853
1.700	323	876
1.701	323	876
1.702	323	876
1.703	323	876
1.704	323	876
1.705	323	876
1.706	323	876
1.707	323	876
1.708	323	876
1.709	323	876
1.710	323	876
1.711	323	876
1.712	323	876
1.713	323	876
1.714	323	876
1.715	323	876
1.716	323	876
1.717	323	876
1.718	323	876
1.719	323	876
1.720	323	876
1.721	323	876
1.722	323	876
1.723	323	876
1.724	323	876
1.725	323	876
1.726	323	876
1.727	323	876
1.728	323	876
1.729	323	876
1.730	323	876
1.731	323	876
1.732	323	876
1.733	323	876
1.734	323	876
1.735	323	876
1.736	323	876
1.737	323	876
1.738	323	876
1.739	323	876
1.740	323	876
1.741	323	876
1.742	323	876
1.743	323	876
1.744	323	876
1.745	323	876
1.746	323	876
1.747	323	876
1.748	323	876
1.749	323	876
1.750	323	876
1.751	323	876
1.752	323	876
1.753	323	876
1.754	323	876
1.755	323	876
1.756	323	876
1.757	323	876
1.758	323	876
1.759	323	876
1.760	323	876
1.761	323	876
1.762	323	876
1.763	323	876
1.764	323	876
1.765	323	876
1.766	323	876
1.767	323	876
1.768	323	876
1.769	323	876
1.770	323	876
1.771	323	876
1.772	323	876
1.773	323	876
1.774	323	876
1.775	323	876
1.776	323	876
1.777	323	876
1.778	323	876
1.779	323	876
1.780	323	876
1.781	323	876
1.782	323	876
1.783	323	876
1.784	323	876
1.785	323	876
1.786	323	876
1.787	323	876
1.788	323	876
1.789	323	876
1.790	323	876
1.791	323	876
1.792	323	876
1.793	323	876
1.794	323	876
1.795	323	876
1.796	323	876
1.797	323	876
1.798	323	876
1.799	323	876
1.800	311	888
1.801	311	888
1.802	311	888
1.803	311	888
1.804	311	888
1.805	311	888
1.806	311	888
1.807	311	888
1.808	311	888
1.809	311	888
1.810	311	888
1.811	311	888
1.812	311	888
1.813	311	888
1.814	311	888
1.815	311	888
1.816	311	888
1.817	311	888
1.818	311	888
1.819	311	888
1.820	311	888
1.821	311	888
1.822	311	888
1.823	311	888
1.824	311	888
1.825	311	888
1.826	311	888
1.827	311	888
1.828	311	888
1.829	311	888
1.830	311	888
1.831	311	888
1.832	311	888
1.833	311	888
1.834	311	888
1.835	311	888
1.836	311	888
1.837	311	888
1.838	311	888
1.839	311	888
1.840	311	888
1.841	311	888
1.842	311	888
1.843	311	888
1.844	311	888
1.845	311	888
1.846	311	888
1.847	311	888
1.848	311	888
1.849	311	888
1.850	311	888
1.851	311	888
1.852	311	888
1.853	311	888
1.854	311	888
1.855	311	888
1.856	311	888
1.857	311	888
1.858	311	888
1.859	311	888
1.860	311	888
1.861	311	888
1.862	311	888
1.863	311	888
1.864	311	888
1.865	311	888
1.866	311	888
1.867	311	888
1.868	311	888
1.869	311	888
1.870	311	888
1.871	311	888
1.872	311	888
1.873	311	888
1.874	311	888
1.875	311	888
1.876	311	888
1.877	311	888
1.878	311	888
1.879	311	888
1.880	311	888
1.881	311	888
1.882	311	888
1.883	311	888
1.884	311	888
1.885	311	888
1.886	311	888
1.887	311	888
1.888	311	888
1.889	311	888
1.890	311	888
1.891	311	888
1.892	311	888
1.893	311	888
1.894	311	888
1.895	311	888
1.896	311	888
1.897	311	888
1.898	311	888
1.899	311	888
1.900	305	905
1.901	305	905
1.902	305	905
1.903	305	905
1.904	305	905
1.905	305	905
1.906	305	905
1.907	305	905
1.908	305	905
1.909	305	905
1.910	305	905
1.911	305	905
1.912	305	905
1.913	305	905
1.914	305	905
1.915	305	905
1.916	305	905
1.917	305	905
1.918	305	905
1.919	305	905
1.920	305	905
1.921	305	905
1.922	305	905
1.923	305	905
1.924	305	905
1.925	305	905
1.926	305	905
1.927	305	905
1.928	305	905
1.929	305	905
1.930	305	905
1.931	305	905
1.932	305	905
1.933	305	905
1.934	305	905
1.935	305	905
1.936	305	905
1.937	305	905
1.938	305	905
1.939	305	905
1.940	305	905
1.941	305	905
1.942	305	905
1.943	305	905
1.944	305	905
1.945	305	905
1.946	305	905
1.947	305	905
1.948	305	905
1.949	305	905
1.950	305	905
1.951	305	905
1.952	305	905
1.953	305	905
1.954	305	905
1.955	305	905
1.956	305	905
1.957	305	905
1.958	305	905
1.959	305	905
1.960	305	905
1.961	305	905
1.962	305	905
1.963	305	905
1.964	305	905
1.965	305	905
1.966	305	905
1.967	305	905
1.968	305	905
1.969	305	905
1.970	305	905
1.971	305	905
1.972	305	905
1.973	305	905
1.974	305	905
1.975	305	905
1.976	305	905
1.977	305	905
1.978	305	905
1.979	305	905
1.980	305	905
1.981	305	905
1.982	305	905
1.983	305	905
1.984	305	905
1.985	305	905
1.986	305	905
1.987	305	905
1.988	305	905
1.989	305	905
1.990	305	905
1.991	305	905
1.992	305	905
1.993	305	905
1.994	305	905
1.995	305	905
1.996	305	905
1.997	305	905
1.998	305	905
[truncated: 8,001 more rows]
